# Supplementary material for: Population genomics of two invasive mosquitoes (Aedes aegypti and Aedes albopictus) from the Indo-Pacific
Source: PLoS Negl Trop Dis. 2020 Jul 17;14(7):e0008463. doi: 10.1371/journal.pntd.0008463 (PMC7390453; doi:10.1371/journal.pntd.0008463)
Supplement: S1 Table — These tables show means and upper and lower confidence ranges of: (S1A Table) pairwise FST' for Ae. aegypti in the Indo-Pacific region; (S1B Table) pairwise FST' for Ae. albopictus in the Indo-Pacific region; (S1C Table) heterozygosity and nucleotide diversity for Ae. aegypti in the Indo-Pacific region; (S1D Table) heterozygosity and nucleotide diversity for Ae. albopictus in the Indo-Pacific region; and (S1E Table) FST when calculated with five genotypes compared with when calculated with 16 genotypes. (XLSX) [file pntd.0008463.s002.xlsx]

## Sheet: readme
These tables are supplementary information for the publication: Population genomics of two invasive mosquitoes (Aedes aegypti and Aedes albopictus) from the Indo-Pacific
Authors: Thomas L Schmidt, Jessica Chung, Ann-Christin Honnen, Andrew Weeks, Ary Hoffmann

## Sheet: Table A
S1A Table shows (i) upper and lower confidence ranges and (ii) mean of pairwise FST' in Ae. aegypti, based on 10 subsamples of 5 genotypes.
i	Bangkok	Cairns	Fiji	Ho Chi Minh City	Kiribati	Jeddah	Kuala Lumpur	New Caledonia	Singapore	Colombo	Taiwan	Townsville	Nha Trang	Vanuatu	Yogyakarta
Bali	0.024, 0.028	0.059, 0.064	0.057, 0.062	0.027, 0.033	0.071, 0.074	0.051, 0.054	0.025, 0.030	0.070, 0.080	0.027, 0.033	0.043, 0.049	0.070, 0.080	0.056, 0.061	0.030, 0.034	0.072, 0.077	0.023, 0.028
Bangkok		0.058, 0.062	0.058, 0.063	0.020, 0.025	0.070, 0.073	0.051, 0.054	0.024, 0.029	0.072, 0.079	0.028, 0.034	0.043, 0.051	0.071, 0.078	0.054, 0.058	0.024, 0.026	0.073, 0.077	0.031, 0.036
Cairns			0.065, 0.072	0.056, 0.063	0.084, 0.089	0.069, 0.074	0.057, 0.063	0.080, 0.089	0.059, 0.065	0.068, 0.074	0.101, 0.110	0.017, 0.020	0.061, 0.066	0.085, 0.089	0.071, 0.078
Fiji				0.057, 0.064	0.061, 0.065	0.068, 0.072	0.055, 0.060	0.066, 0.076	0.059, 0.065	0.067, 0.075	0.097, 0.104	0.061, 0.066	0.061, 0.066	0.064, 0.067	0.069, 0.075
Ho Chi Minh City					0.072, 0.077	0.053, 0.058	0.026, 0.034	0.072, 0.080	0.029, 0.036	0.046, 0.055	0.072, 0.083	0.051, 0.058	0.012, 0.017	0.073, 0.079	0.035, 0.042
Kiribati						0.082, 0.085	0.069, 0.072	0.080, 0.090	0.072, 0.076	0.079, 0.086	0.113, 0.120	0.080, 0.083	0.075, 0.077	0.085, 0.087	0.084, 0.088
Jeddah							0.047, 0.051	0.076, 0.086	0.050, 0.055	0.052, 0.058	0.088, 0.096	0.064, 0.069	0.056, 0.060	0.082, 0.086	0.064, 0.068
Kuala Lumpur								0.070, 0.078	0.022, 0.027	0.040, 0.047	0.071, 0.080	0.053, 0.058	0.030, 0.035	0.071, 0.076	0.034, 0.041
New Caledonia									0.072, 0.082	0.081, 0.089	0.109, 0.120	0.074, 0.085	0.073, 0.082	0.055, 0.065	0.082, 0.091
Singapore										0.045, 0.052	0.077, 0.086	0.056, 0.061	0.032, 0.037	0.074, 0.080	0.039, 0.046
Colombo											0.088, 0.095	0.065, 0.069	0.050, 0.056	0.084, 0.091	0.055, 0.064
Taiwan												0.096, 0.105	0.077, 0.085	0.115, 0.124	0.083, 0.089
Townsville													0.056, 0.061	0.079, 0.083	0.067, 0.073
Nha Trang														0.077, 0.080	0.037, 0.042
Vanuatu															0.085, 0.090
ii	Bangkok	Cairns	Fiji	Ho Chi Minh City	Kiribati	Jeddah	Kuala Lumpur	New Caledonia	Singapore	Colombo	Taiwan	Townsville	Nha Trang	Vanuatu	Yogyakarta
Bali	0.0260066	0.0615563	0.0595024	0.0300849	0.0726002	0.0522491	0.0278691	0.0751013	0.0304617	0.046141	0.0748906	0.0582512	0.032004	0.0747287	0.0252839
Bangkok		0.0601039	0.0603222	0.0224763	0.071485	0.0523962	0.0263912	0.0754657	0.0306811	0.0470003	0.0745917	0.0557987	0.0250748	0.0750447	0.0336624
Cairns			0.0686313	0.059212	0.0865575	0.0714686	0.0596165	0.0844389	0.0619461	0.0713418	0.105409	0.0182734	0.0631967	0.087018	0.0743304
Fiji				0.0605204	0.0629868	0.0700945	0.0574461	0.071235	0.0623069	0.0710262	0.100618	0.0632972	0.0635687	0.0658927	0.0721235
Ho Chi Minh City					0.0742423	0.0551757	0.0302266	0.0758403	0.0325946	0.0503333	0.0774936	0.0544582	0.014175	0.0759799	0.0383588
Kiribati						0.083738	0.0702864	0.0850044	0.0744269	0.0823832	0.116513	0.0815598	0.0759313	0.086039	0.085737
Jeddah							0.0488136	0.0810192	0.0521826	0.054946	0.0922194	0.0665718	0.0579071	0.0842863	0.0658306
Kuala Lumpur								0.0742616	0.0246123	0.0435312	0.075811	0.0553825	0.0325867	0.0734813	0.0375406
New Caledonia									0.0771478	0.0852764	0.114243	0.0796149	0.0774525	0.0602384	0.0865249
Singapore										0.0483749	0.0813856	0.0582529	0.0345136	0.0766635	0.0424094
Colombo											0.0914861	0.0669201	0.053086	0.0874396	0.0591547
Taiwan												0.100444	0.0809054	0.119384	0.0856166
Townsville													0.0585668	0.0809493	0.0698576
Nha Trang														0.0784745	0.0396852
Vanuatu															0.0870328

## Sheet: Table B
S1B Table shows (i) upper and lower confidence ranges and (ii) mean of pairwise FST' in Ae. albopictus, based on 10 subsamples of 5 genotypes.
i	Bandung	Chiang Mai	Christmas Island	Fiji	Guangzhou	Hong Kong	Jakarta	Matsuyama	Johor	Pahang	Selangor	Mauritius	Philippines	Singapore	Colombo-1	Colombo-2	Taiwan	Vanuatu	Ho Chi Minh City
Bali	0.019, 0.028	0.080, 0.089	0.088, 0.100	0.088, 0.098	0.084, 0.095	0.081, 0.091	0.023, 0.032	0.108, 0.120	0.081, 0.092	0.072, 0.082	0.073, 0.083	0.093, 0.103	0.095, 0.106	0.078, 0.090	0.172, 0.190	0.093, 0.103	0.087, 0.096	0.117, 0.129	0.080, 0.089
Bandung		0.073, 0.077	0.081, 0.087	0.081, 0.086	0.077, 0.083	0.072, 0.078	0.014, 0.018	0.100, 0.108	0.073, 0.079	0.066, 0.070	0.067, 0.072	0.085, 0.091	0.089, 0.095	0.071, 0.079	0.169, 0.181	0.088, 0.094	0.079, 0.084	0.107, 0.116	0.073, 0.077
Chiang Mai			0.046, 0.051	0.040, 0.044	0.040, 0.047	0.037, 0.042	0.067, 0.073	0.064, 0.074	0.037, 0.041	0.026, 0.028	0.025, 0.029	0.048, 0.054	0.064, 0.072	0.034, 0.042	0.132, 0.143	0.048, 0.053	0.042, 0.048	0.073, 0.080	0.033, 0.037
Christmas Island				0.048, 0.054	0.040, 0.047	0.037, 0.041	0.071, 0.078	0.066, 0.075	0.041, 0.046	0.036, 0.041	0.034, 0.039	0.053, 0.059	0.070, 0.079	0.033, 0.043	0.149, 0.162	0.063, 0.070	0.043, 0.049	0.075, 0.083	0.041, 0.044
Fiji					0.045, 0.051	0.039, 0.045	0.074, 0.081	0.070, 0.080	0.039, 0.044	0.031, 0.036	0.030, 0.035	0.054, 0.060	0.070, 0.079	0.037, 0.045	0.143, 0.157	0.058, 0.065	0.047, 0.053	0.076, 0.084	0.040, 0.043
Guangzhou						0.010, 0.015	0.070, 0.077	0.038, 0.045	0.034, 0.039	0.031, 0.037	0.028, 0.034	0.024, 0.029	0.050, 0.060	0.028, 0.037	0.139, 0.155	0.057, 0.066	0.017, 0.022	0.066, 0.074	0.023, 0.026
Hong Kong							0.065, 0.072	0.037, 0.045	0.030, 0.035	0.028, 0.033	0.025, 0.030	0.022, 0.025	0.049, 0.056	0.026, 0.033	0.138, 0.151	0.052, 0.059	0.014, 0.018	0.064, 0.071	0.018, 0.022
Jakarta								0.094, 0.104	0.066, 0.073	0.059, 0.064	0.059, 0.065	0.079, 0.087	0.082, 0.089	0.062, 0.072	0.165, 0.179	0.082, 0.088	0.071, 0.077	0.103, 0.112	0.064, 0.070
Matsuyama									0.064, 0.073	0.059, 0.069	0.056, 0.066	0.049, 0.054	0.076, 0.085	0.056, 0.066	0.166, 0.183	0.080, 0.093	0.038, 0.044	0.090, 0.101	0.051, 0.056
Johor										0.022, 0.025	0.020, 0.024	0.047, 0.052	0.064, 0.073	0.026, 0.035	0.140, 0.153	0.054, 0.060	0.039, 0.043	0.069, 0.078	0.031, 0.035
Pahang											0.011, 0.013	0.042, 0.047	0.058, 0.067	0.023, 0.032	0.127, 0.139	0.041, 0.047	0.035, 0.040	0.065, 0.072	0.023, 0.027
Selangor												0.040, 0.045	0.056, 0.064	0.021, 0.029	0.128, 0.140	0.043, 0.048	0.033, 0.038	0.060, 0.067	0.023, 0.026
Mauritius													0.063, 0.070	0.041, 0.049	0.148, 0.162	0.063, 0.071	0.028, 0.032	0.078, 0.086	0.035, 0.037
Philippines														0.056, 0.068	0.161, 0.177	0.080, 0.090	0.055, 0.063	0.094, 0.104	0.057, 0.063
Singapore															0.137, 0.150	0.053, 0.061	0.032, 0.040	0.064, 0.073	0.028, 0.037
Colombo-1																0.107, 0.119	0.144, 0.158	0.174, 0.190	0.145, 0.153
Colombo-2																	0.057, 0.066	0.089, 0.098	0.049, 0.055
Taiwan																		0.071, 0.078	0.026, 0.029
Vanuatu																			0.069, 0.073
ii	Bandung	Chiang Mai	Christmas Island	Fiji	Guangzhou	Hong Kong	Jakarta	Matsuyama	Johor	Pahang	Selangor	Mauritius	Philippines	Singapore	Colombo-1	Colombo-2	Taiwan	Vanuatu	Ho Chi Minh City
Bali	0.0232476	0.0843167	0.0939691	0.0932224	0.0894163	0.0859082	0.0277511	0.114099	0.0865889	0.0773177	0.0780351	0.097846	0.100223	0.0838119	0.181211	0.0983572	0.0914553	0.122535	0.0843703
Bandung		0.0748599	0.0843064	0.0836267	0.0796618	0.0752647	0.0157197	0.103872	0.0760245	0.0676146	0.0692239	0.0881058	0.0921133	0.0750364	0.174588	0.09066	0.0812813	0.111712	0.074683
Chiang Mai			0.0485085	0.0419918	0.0434925	0.0393477	0.0700487	0.0689105	0.0389864	0.0268895	0.0269512	0.0509793	0.0680139	0.0379999	0.137627	0.0505501	0.0450178	0.076731	0.0349815
Christmas Island				0.0513827	0.0433234	0.0393377	0.074831	0.0703091	0.0433868	0.0381305	0.0364729	0.0558652	0.0744659	0.0382928	0.155283	0.0665066	0.0461428	0.0791005	0.04242
Fiji					0.0479992	0.0418882	0.0778295	0.0748833	0.0412411	0.0334862	0.0321704	0.0571506	0.0742505	0.0411107	0.149684	0.06122	0.0499496	0.0796243	0.0413045
Guangzhou						0.0124685	0.07327	0.0417919	0.036728	0.0339347	0.0311205	0.0265989	0.054961	0.0325872	0.14708	0.0611376	0.0196859	0.0701218	0.0244965
Hong Kong							0.0682888	0.0411425	0.0327295	0.0303302	0.0276198	0.023391	0.0526951	0.0294895	0.144528	0.055595	0.015564	0.067565	0.0200592
Jakarta								0.0987286	0.0693345	0.0611593	0.0619886	0.0832206	0.0857869	0.067046	0.171651	0.0849545	0.0740479	0.107135	0.06697
Matsuyama									0.068331	0.0638799	0.0612987	0.0513555	0.0806486	0.0608276	0.174499	0.0863241	0.0407404	0.0954137	0.0537328
Johor										0.0231169	0.0217947	0.0496318	0.0684277	0.0308408	0.146071	0.0566652	0.0409503	0.0736637	0.0326558
Pahang											0.0119664	0.0446069	0.0623997	0.0272477	0.133123	0.0441519	0.0379466	0.0680989	0.0250502
Selangor												0.042871	0.0600708	0.0251491	0.134093	0.0454293	0.0353247	0.0636854	0.0243682
Mauritius													0.0661986	0.0451201	0.155036	0.0669589	0.0296843	0.0824685	0.0361302
Philippines														0.0620372	0.169055	0.085095	0.0585988	0.0986328	0.0601771
Singapore															0.143464	0.0565938	0.036294	0.0685632	0.0325131
Colombo-1																0.112931	0.151279	0.181675	0.14892
Colombo-2																	0.0612541	0.0934799	0.0518681
Taiwan																		0.074243	0.0274167
Vanuatu																			0.070923

## Sheet: Table C
S1C Table shows (i) upper and lower confidence ranges and (ii) mean of heterozygosity, nucleotide diversity (π), number of private alleles, and proportion of missing data in Ae. aegypti, based on 10 subsamples of 5 genotypes.
i	Heterozygosity	π	Private alleles	Missing data
Bali	0.084, 0.086	0.091, 0.094	1426.5, 1626.9	0.012, 0.014
Bangkok	0.078, 0.083	0.088, 0.092	1284.6, 1490.4	0.020, 0.024
Cairns	0.082, 0.087	0.088, 0.091	831.5, 942.3	0.038, 0.055
Fiji	0.081, 0.084	0.092, 0.095	1057.6, 1193.2	0.014, 0.015
Ho Chi Minh City	0.076, 0.080	0.080, 0.085	984.1, 1106.5	0.032, 0.038
Kiribati	0.079, 0.081	0.086, 0.089	1051.7, 1130.1	0.012, 0.013
Jeddah	0.081, 0.086	0.092, 0.098	2656.4, 3114.4	0.035, 0.060
Kuala Lumpur	0.077, 0.085	0.090, 0.092	1418.4, 1541.0	0.024, 0.029
New Caledonia	0.101, 0.104	0.112, 0.115	2905.5, 3364.1	0.016, 0.018
Singapore	0.063, 0.074	0.084, 0.087	1149.6, 1264.0	0.031, 0.035
Colombo	0.083, 0.086	0.088, 0.092	1394.6, 1591.4	0.019, 0.024
Taiwan	0.071, 0.076	0.074, 0.077	956.2, 1040.8	0.012, 0.014
Townsville	0.085, 0.089	0.091, 0.095	824.5, 910.9	0.013, 0.016
Nha Trang	0.081, 0.083	0.083, 0.086	1046.5, 1140.1	0.022, 0.025
Vanuatu	0.081, 0.085	0.087, 0.090	735.5, 849.3	0.012, 0.013
Yogyakarta	0.075, 0.083	0.081, 0.086	1262.3, 1371.7	0.019, 0.023
ii	Heterozygosity	π	Private alleles	Missing data
Bali	0.085104	0.092614	1526.7	0.012906
Bangkok	0.080504	0.089957	1387.5	0.022328
Cairns	0.084547	0.089181	886.9	0.046496
Fiji	0.082229	0.093135	1125.4	0.014656
Ho Chi Minh City	0.078021	0.082591	1045.3	0.035262
Kiribati	0.080131	0.087389	1090.9	0.012636
Jeddah	0.083461	0.095107	2885.4	0.047708
Kuala Lumpur	0.080742	0.091101	1479.7	0.026926
New Caledonia	0.102485	0.113711	3134.8	0.017306
Singapore	0.068366	0.085562	1206.8	0.032798
Colombo	0.084762	0.089945	1493	0.021702
Taiwan	0.073072	0.075761	998.5	0.01294
Townsville	0.08681	0.092738	867.7	0.014352
Nha Trang	0.082027	0.084521	1093.3	0.023412
Vanuatu	0.082707	0.088422	792.4	0.012074
Yogyakarta	0.078871	0.083389	1317	0.021068
A49:A112A1A49:A84

## Sheet: Table D
S1D Table shows (i) upper and lower confidence ranges and (ii) mean of heterozygosity, nucleotide diversity (π), number of private alleles, and proportion of missing data in Ae. albopictus, based on 10 subsamples of 5 genotypes.
i	Heterozygosity	π	Private alleles	Missing data
Bali	0.029, 0.030	0.033, 0.034	1240.1, 1485.1	0.023, 0.025
Bandung	0.029, 0.030	0.033, 0.034	1149.6, 1451.8	0.018, 0.019
Chiang Mai	0.030, 0.032	0.035, 0.037	1987.7, 2514.5	0.017, 0.018
Christmas Island	0.027, 0.029	0.031, 0.032	960.5, 1173.1	0.021, 0.023
Fiji	0.029, 0.030	0.033, 0.035	1378.6, 1704.4	0.016, 0.018
Guangzhou	0.027, 0.028	0.030, 0.032	970.8, 1175.0	0.027, 0.031
Hong Kong	0.025, 0.027	0.028, 0.031	839.7, 1074.3	0.030, 0.039
Jakarta	0.027, 0.028	0.030, 0.032	936.6, 1156.4	0.025, 0.027
Matsuyama	0.025, 0.026	0.028, 0.030	866.0, 1088.8	0.015, 0.016
Johor	0.027, 0.028	0.031, 0.032	1188.3, 1414.5	0.033, 0.038
Pahang	0.029, 0.029	0.033, 0.034	1585.5, 1929.1	0.037, 0.041
Selangor	0.029, 0.029	0.033, 0.034	1530.5, 1795.7	0.031, 0.037
Mauritius	0.026, 0.028	0.029, 0.031	979.7, 1188.7	0.019, 0.020
Philippines	0.028, 0.029	0.035, 0.037	1556.2, 1960.0	0.023, 0.025
Singapore	0.029, 0.031	0.033, 0.035	1128.7, 1417.3	0.015, 0.017
Colombo-1	0.032, 0.033	0.028, 0.029	972.1, 1215.9	0.010, 0.011
Colombo-2	0.029, 0.030	0.034, 0.036	1938.3, 2443.3	0.025, 0.034
Taiwan	0.025, 0.027	0.028, 0.030	912.1, 1135.3	0.019, 0.027
Vanuatu	0.026, 0.027	0.029, 0.030	834.9, 1021.1	0.018, 0.020
Ho Chi Minh City	0.018, 0.022	0.020, 0.026	688.2, 1117.0	0.082, 0.096
ii	Heterozygosity	π	Private alleles	Missing data
Bali	0.029195	0.033464	1362.6	0.02384
Bandung	0.029416	0.033612	1300.7	0.018598
Chiang Mai	0.030972	0.036249	2251.1	0.017282
Christmas Island	0.028165	0.03143	1066.8	0.02187
Fiji	0.029748	0.034043	1541.5	0.01672
Guangzhou	0.027286	0.030816	1072.9	0.028732
Hong Kong	0.026126	0.029079	957	0.034238
Jakarta	0.027419	0.030768	1046.5	0.026264
Matsuyama	0.025841	0.028774	977.4	0.015404
Johor	0.027259	0.031668	1301.4	0.035438
Pahang	0.028875	0.033562	1757.3	0.03875
Selangor	0.028974	0.033449	1663.1	0.03403
Mauritius	0.026825	0.030376	1084.2	0.019226
Philippines	0.02883	0.03602	1758.1	0.024138
Singapore	0.029881	0.034289	1273	0.016366
Colombo-1	0.032545	0.028627	1094	0.010252
Colombo-2	0.029464	0.034603	2190.8	0.029642
Taiwan	0.025711	0.028644	1023.7	0.023306
Vanuatu	0.026678	0.029751	928	0.019048
Ho Chi Minh City	0.01999	0.022824	902.6	0.088924

## Sheet: Table E
S1E Table shows (i) upper and lower confidence ranges and (ii) mean of pairwise FST' in Ae. aegypti, based on 10 subsamples of either 5 genotypes or 16 genotypes.
i						ii
5 genotypes	Bangkok	Jeddah	Kuala Lumpur			5 genotypes	Bangkok	Jeddah	Kuala Lumpur
Bali	0.024, 0.028	0.051, 0.054	0.025, 0.030			Bali	0.0260066	0.0522491	0.0278691
Bangkok		0.051, 0.054	0.024, 0.029			Bangkok		0.0523962	0.0263912
Jeddah			0.047, 0.051			Jeddah			0.0488136
16 genotypes	Bangkok	Jeddah	Kuala Lumpur			16 genotypes	Bangkok	Jeddah	Kuala Lumpur
Bali	0.024, 0.025	0.047, 0.049	0.026, 0.027			Bali	0.0244081	0.0482989	0.0263177
Bangkok		0.047, 0.049	0.024, 0.025			Bangkok		0.0483012	0.0244033
Jeddah			0.044, 0.046			Jeddah			0.0449229
